# Supplementary material for: Efficacy and Safety of Low-Dose Atropine on Myopia Prevention in Premyopic Children: Systematic Review and Meta-Analysis
Source: J Clin Med. 2024 Mar 5;13(5):1506. doi: 10.3390/jcm13051506 (PMC10932201; doi:10.3390/jcm13051506)
Supplement: Supplementary file 1 [file jcm-13-01506-s001.zip]

Archive with 1 entries (1 files):
- jcm-2851529-supplementary.pdf
